# Supplementary material for: High PKCλ expression is required for ALDH1-positive cancer stem cell function and indicates a poor clinical outcome in late-stage breast cancer patients
Source: PLoS One. 2020 Jul 13;15(7):e0235747. doi: 10.1371/journal.pone.0235747 (PMC7357771; doi:10.1371/journal.pone.0235747)
Supplement: S1 Table — (XLSX) [file pone.0235747.s007.xlsx]

## Sheet: Sheet1
			Seqence
	CASP3	probe	5'-/FAM/ACCAGACCGAGATGTCATTCCAGTGCTT/TAMRA/-3'
		Forward	5'-ATCCCTGGACAACAGTTATAAAATGG-3'
		Reverse	5'-TCCCTGAGGTTTGCTGCATC-3'
	PARP	probe	5'-/FAM/CGCTGCTGCCCTGAGACACCGC/TAMRA/-3'
		Forward	5'-GGTGGAGTATGAGATCGACCTTC-3'
		Reverse	5'-AAGCGATTTGAGAGATCCAGGA-3'
	SOD1	probe	5'-/FAM/TCGCCATAA/ZEN/CTCGCTAGGCCAC/3IABkFQ/-3'
		Forward	5'-CCTCGGAACCAGGACCT-3'
		Reverse	5'-TTAATGCTTCCCCACACCTT-3'
	SOD2	probe	5'-/FAM/CTTCCAGCA/ZEN/ACTCCCCTTTGGGT/3IABkFQ/-3'
		Forward	5'-GACAAACCTCAGCCCTAACG-3'
		Reverse	5'-CGTCAGCTTCTCCTTAAACTTG-3'
	Gpx1	probe	5'-/FAM/CTCAAGTAC/ZEN/GTCCGGCCTGGTG/3IABkFQ/-3'
		Forward	5'-GAGAACGCCAAGAACGAAGA-3'
		Reverse	5'-TCTCGAAGAGCATGAAGTTGG-3'
	PRKCI	probe	5'-/FAM/CAGCACCATGTCCCACACGGTCGC/TAMRA/-3'
		Forward	5'-ATGCCGACCCAGAGGGAC-3'
		Reverse	5'-CATGATATCCCCGCGGTAGTAG-3'
